# Supplementary material for: Deviance sensitivity in the auditory cortex of freely moving rats
Source: PLoS One. 2018 Jun 6;13(6):e0197678. doi: 10.1371/journal.pone.0197678 (PMC5991388; doi:10.1371/journal.pone.0197678)
Supplement: S1 Code — (M) [file pone.0197678.s001.m]

clear all
load('S1_Data.mat')
figure;
r = 2;
c = 5;
minval = min(min(min(bbn,[],2),[],3));
maxval = max(max(max(bbn,[],2),[],3));
ti = {'AuD';'A1';'A1';'A1';'AuV';'AuV';'AuV';'ventral';'ventral';'ventral'};
for i = 1:length(ti)
    subplot(r,c,i)
    imagesc(squeeze(bbn(i,:,:)));
     set(gca,'clim',[minval maxval])
    title(ti{i},'fontsize',16);
    if i == 6
        xlabel('time, ms','fontsize', 16)
        ylabel('attenuation, dB','fontsize', 16);
        set(gca,'ytick',2:4:6,'YTickLabel',10:40:50,'xtick',0:499:499,'xticklabel',0:500:500,'fontsize', 14)
        line([100 300],[7 7],'LineWidth',3,'Color','r');
    else
        set(gca,'XTickLabel',[],'YTickLabel',[])
    end
    if i == length(ti)
        cc = colorbar;
        cc.Position = [0.91 0.1 0.02 0.8];
        cc.Label.String = 'LFP, mV';
    end
end
