# Supplementary material for: Deviance sensitivity in the auditory cortex of freely moving rats
Source: PLoS One. 2018 Jun 6;13(6):e0197678. doi: 10.1371/journal.pone.0197678 (PMC5991388; doi:10.1371/journal.pone.0197678)
Supplement: S2 Code — (M) [file pone.0197678.s002.m]

clear all
load('S2_Data.mat');
id = [24,27; 32,36; 17,20];
figure;
for ii = 1:3
    S = data{ii};
    nfreqs = length(S.freqs);
    nlevels = length(S.levels);
    subplot(1,3,ii)
    imagesc(S.FRA_matrix);
    if ii == 3
        cb=colorbar; yl=get(cb,'ylim');
        cb.Position = [0.92 0.1 0.02 0.8];
        res_range=S.minrange:S.maxrange;
        set(cb,'ytick',[yl(1) yl(2)],'yticklabel',yl/1000) %round(yl(2)*1000/length(res_range))
        cb.Label.String = 'LFP, mV';
    end
    set(gcf,'color',[1 1 1])
    hold on;
    lin=plot(1:length(S.freqs),S.tun_line,'color',[1 1 1],'linewidth',2);
    plot(id(ii,:),[3 3],'*r','linewidth',2); %[t_c(id(ii,1)) t_c(id(ii,2))]
    if ii == 1
        set(gca,'xtick',[5:10:nfreqs],'xticklabel',round(S.freqs(5:10:37)/1000,2),...
            'ytick',[1:2:nlevels],'yticklabel',round(S.levels(1:2:nlevels)))
        xlabel('frequency, kHz');
        ylabel('attenuation, dB');
    else
        set(gca,'xtick',[],'xticklabel',[],'ytick',[],'yticklabel',[])
    end
end
