# Supplementary material for: Deviance sensitivity in the auditory cortex of freely moving rats
Source: PLoS One. 2018 Jun 6;13(6):e0197678. doi: 10.1371/journal.pone.0197678 (PMC5991388; doi:10.1371/journal.pone.0197678)
Supplement: S3 Code — (M) [file pone.0197678.s003.m]

clear all
%%
colorcode = [0 0.2 0.8;... %standard
    0.8 0.2 0;... %deviant
    0 0.8 0.2;... %deviant alone
    0 0 0;... %equal
    0.8 0.8 0;... %D
    1.0 0.8 0;... %M
    0.5 0.5 0.5]; %grey
%%
load('S3_Data.mat')
data = ssa{1};
s1 = 9;
figure;
st = 1;
en = 150;

for i = 1:6
    subplot(2,3,i);
    hold on;
    left = 50;
    right = left + 30;
    if i <=3
        bottom = -800;
        top = bottom + 1400;
    else
        bottom = 0;
        top = bottom + 0.08;
    end
    x = [left left right right];
    y = [bottom top top bottom];
    fill(x, y, [0.9 0.9 0.9],'LineStyle','none')
end

gca = subplot(2,3,1);
hold on;
line1 = plot(smooth(data(2,2,st:en),s1),'color',colorcode(4,:),'LineWidth',2);
line2 = plot(smooth(data(1,1,st:en),s1),'color',colorcode(7,:),'LineWidth',2);
set(gca,'XTick',0:en:en,'XTickLabel',0:en:en, 'YTick',-800:800:600,'YTickLabel',-0.8:0.8:0.6)
ylim([-800 600])
xlim([st en]);
ylabel('LFP, mV');
title('Deviant f1');
legend([line1,line2],'f1','f2');

gca = subplot(2,3,2);
hold on;
plot(smooth(data(1,2,st:en),s1),'color',colorcode(4,:),'LineWidth',2);
plot(smooth(data(2,1,st:en),s1),'color',colorcode(7,:),'LineWidth',2);
set(gca,'XTickLabel',[],'YTickLabel',[])
ylim([-800 600])
xlim([st en]);
title('Deviant f2');

gca = subplot(2,3,3);
hold on;
plot(smooth(data(4,1,st:en),s1),'color',colorcode(7,:),'LineWidth',2);
plot(smooth(data(4,2,st:en),s1),'color',colorcode(4,:),'LineWidth',2);
set(gca,'XTickLabel',[],'YTickLabel',[])
ylim([-800 600])
xlim([st en]);
title('Equal');

data = ssa{2};
s2 = 9;

gca = subplot(2,3,4);
hold on;
plot(smooth(data(1,1,st:en),s2),'color',colorcode(7,:),'LineWidth',2);
plot(smooth(data(2,2,st:en),s2),'color',colorcode(4,:),'LineWidth',2);
set(gca,'XTick',0:en:en,'XTickLabel',0:en:en, 'YTick',0:0.04:0.08,'YTickLabel',0:0.04:0.08)
xlabel('Time, ms');
ylabel('MUA, Sp/s');
ylim([0 0.08])
xlim([st en]);
gca = subplot(2,3,5);
hold on;
plot(smooth(data(1,2,st:en),s2),'color',colorcode(4,:),'LineWidth',2);
plot(smooth(data(2,1,st:en),s2),'color',colorcode(7,:),'LineWidth',2);
set(gca,'XTickLabel',[],'YTickLabel',[])
ylim([0 0.08])
xlim([st en]);
gca = subplot(2,3,6);
hold on;
plot(smooth(data(4,1,st:en),s2),'color',colorcode(7,:),'LineWidth',2);
plot(smooth(data(4,2,st:en),s2),'color',colorcode(4,:),'LineWidth',2);
set(gca,'XTickLabel',[],'YTickLabel',[])
ylim([0 0.08])
xlim([st en]);
