# Supplementary material for: Deviance sensitivity in the auditory cortex of freely moving rats
Source: PLoS One. 2018 Jun 6;13(6):e0197678. doi: 10.1371/journal.pone.0197678 (PMC5991388; doi:10.1371/journal.pone.0197678)
Supplement: S4 Code — (M) [file pone.0197678.s004.m]

clear all
load('S4_Data.mat');
ssa_dataL = data{1};
l = 1200;
figure;
subplot(2,1,1)
hold on;
plot(-ssa_dataL(2,:),-ssa_dataL(1,:),'ok','MarkerFaceColor',[0.7 0.7 0.7])
ttest_devsta = [-ssa_dataL(2,:);-ssa_dataL(1,:)];
[H,p] = ttest(ttest_devsta(1,:),ttest_devsta(2,:));
title(['p-value = ', num2str(p)],'FontSize', 14);
xlabel('deviant, -mV','FontSize', 14)
ylabel('standard, -mV','FontSize', 14)
set(gca,'XTick',0:l:l,'XTickLabel',0:l/1000:l/1000, 'YTick',0:l:l,'YTickLabel',0:l/1000:l/1000)
line([0 l], [0 l], 'Color','k')
xlim([0 l])
ylim([0 l])

ssa_data = data{2};
l = 0.1;
subplot(2,1,2)
hold on;
plot(ssa_data(2,:),ssa_data(1,:),'ok','MarkerFaceColor',[0.7 0.7 0.7])
ttest_devsta = [ssa_data(2,:);ssa_data(1,:)];
[H,p] = ttest(ttest_devsta(1,:),ttest_devsta(2,:));
title(['p-value = ', num2str(p)],'FontSize', 14);
xlabel('deviant, Sp/s','FontSize', 14)
ylabel('standard, Sp/s','FontSize', 14)
set(gca,'XTick',0:l:l,'XTickLabel',0:l*1000:l*1000, 'YTick',0:l:l,'YTickLabel',0:l*1000:l*1000)
line([0 l], [0 l], 'Color','k')
xlim([0 l])
ylim([0 l])

suptitle('standard vs. deviant')
