# Supplementary material for: Deviance sensitivity in the auditory cortex of freely moving rats
Source: PLoS One. 2018 Jun 6;13(6):e0197678. doi: 10.1371/journal.pone.0197678 (PMC5991388; doi:10.1371/journal.pone.0197678)
Supplement: S5 Code — (M) [file pone.0197678.s005.m]

clear all
load('S4_Data.mat');
ssa_dataL = data{1};
ssa_data = data{2};

k = 1;
m = 1;

for idx = 1:2:length(ssa_dataL)
    si1L(k) = (ssa_dataL(2,idx) - ssa_dataL(1,idx))/(ssa_dataL(2,idx) + ssa_dataL(1,idx));
    si2L(k) = (ssa_dataL(2,idx+1) - ssa_dataL(1,idx+1))/(ssa_dataL(2,idx+1) + ssa_dataL(1,idx+1));
    csiL(k) = (ssa_dataL(2,idx) - ssa_dataL(1,idx) + ssa_dataL(2,idx+1) - ssa_dataL(1,idx+1))/...
        sum(sum(ssa_dataL(1:2,idx:idx+1)));
    k = k+1;
end
for idx = 1:2:length(ssa_data)
    si1(m) = (ssa_data(2,idx) - ssa_data(1,idx))/(ssa_data(2,idx) + ssa_data(1,idx));
    si2(m) = (ssa_data(2,idx+1) - ssa_data(1,idx+1))/(ssa_data(2,idx+1) + ssa_data(1,idx+1));
    csi(m) = (ssa_data(2,idx) - ssa_data(1,idx) + ssa_data(2,idx+1) - ssa_data(1,idx+1))/...
        sum(sum(ssa_data(1:2,idx:idx+1)));
    m = m+1;
end

figure;
subplot(2,2,1)
hold on;
left = 0;
right = left + 1;
bottom = 0;
top = bottom + 1;
x = [left left right right];
y = [bottom top top bottom];
fill(x, y, [0.95 0.95 0.95],'LineStyle','none')
plot(si1L,si2L,'ok','MarkerFaceColor',[0.7 0.7 0.7])
xlim([-1,1]);
ylim([-1,1]);
line([0 0],[-1 1], 'Color','k');
line([-1 1],[0 0], 'Color','k');
line([-1 1],[-1 1], 'Color','k');
line([1 -1],[-1 1], 'Color','k');
xlabel('SI1');
ylabel('SI2');
title('LFP');
set(gca,'XTick',-1:1:1,'XTickLabel',-1:1:1, 'YTick',-1:1:1,'YTickLabel',-1:1:1)


subplot(2,2,2)
hold on;
left = 0;
right = left + 1;
bottom = 0;
top = bottom + 1;
x = [left left right right];
y = [bottom top top bottom];
fill(x, y, [0.95 0.95 0.95],'LineStyle','none')
plot(si1,si2,'ok','MarkerFaceColor',[0.7 0.7 0.7])
xlim([-1,1]);
ylim([-1,1]);
line([0 0],[-1 1], 'Color','k');
line([-1 1],[0 0], 'Color','k');
line([-1 1],[-1 1], 'Color','k');
line([1 -1],[-1 1], 'Color','k');
title('MUA');
set(gca,'XTick',-1:1:1,'XTickLabel',-1:1:1, 'YTick',-1:1:1,'YTickLabel',-1:1:1)


subplot(2,2,3)
hold on;
m = 70;
histogram(csiL,50,'Binlimits',[-1 1],'FaceColor',[0.7 0.7 0.7])
line([0 0],[0 m], 'Color','k','LineWidth',2);
xlabel('CSI');
set(gca,'XTick',-1:1:1,'XTickLabel',-1:1:1, 'YTick',0:m:m,'YTickLabel',0:m:m)
ylim([0 m]);

subplot(2,2,4)
hold on;
m = 15;
histogram(csi,50,'Binlimits',[-1 1],'FaceColor',[0.7 0.7 0.7])
line([0 0],[0 m], 'Color','k','LineWidth',2);
set(gca,'XTick',-1:1:1,'XTickLabel',-1:1:1, 'YTick',0:m:m,'YTickLabel',0:m:m)
ylim([0 m]);
