# Supplementary material for: Deviance sensitivity in the auditory cortex of freely moving rats
Source: PLoS One. 2018 Jun 6;13(6):e0197678. doi: 10.1371/journal.pone.0197678 (PMC5991388; doi:10.1371/journal.pone.0197678)
Supplement: S7 Code — (M) [file pone.0197678.s007.m]

clear all;
load('S4_Data.mat');
ssa_dataL = data{1};
db_ind = find(ssa_dataL(3,:) ~= 0);
l = 1300;

figure;
subplot(1,2,1)
hold on;
plot(-ssa_dataL(2,db_ind),-ssa_dataL(3,db_ind),'ok','MarkerFaceColor',[0.5 0.5 0.5])
ttest_devdivb = [-ssa_dataL(2,db_ind);-ssa_dataL(3,db_ind)];
[H,p] = ttest(ttest_devdivb(1,:),ttest_devdivb(2,:));
% title(['p-value = ', num2str(p)],'FontSize', 14);
xlabel('deviant, -mV','FontSize', 14)
ylabel('diverse broad, -mV','FontSize', 14);
set(gca,'XTick',0:l:l,'XTickLabel',0:l/1000:l/1000, 'YTick',0:l:l,'YTickLabel',0:l/1000:l/1000)
line([0 l], [0 l], 'Color','k')
xlim([0 l])
ylim([0 l])

ssa_data = data{2};
db_ind = find(ssa_data(3,:) ~= 0);
l = 0.1;

subplot(1,2,2)
hold on;
plot(ssa_data(2,db_ind),ssa_data(3,db_ind),'ok','MarkerFaceColor',[0.5 0.5 0.5])
ttest_devdivb = [ssa_data(2,db_ind);ssa_data(3,db_ind)];
[H,p,ci,stats] = ttest(ttest_devdivb(1,:),ttest_devdivb(2,:));
% title(['p-value = ', num2str(p)],'FontSize', 14);
xlabel('deviant, MUA [Sp/s]','FontSize', 14)
ylabel('diverse broad, MUA [Sp/s]','FontSize', 14)
set(gca,'XTick',0:l:l,'XTickLabel',0:l*1000:l*1000, 'YTick',0:l:l,'YTickLabel',0:l*1000:l*1000)
line([0 l], [0 l], 'Color','k')
xlim([0 l])
ylim([0 l])

suptitle('diverse broad vs. deviant')
