# Supplementary material for: Deviance sensitivity in the auditory cortex of freely moving rats
Source: PLoS One. 2018 Jun 6;13(6):e0197678. doi: 10.1371/journal.pone.0197678 (PMC5991388; doi:10.1371/journal.pone.0197678)
Supplement: S8 Code — (M) [file pone.0197678.s008.m]

clear all
load('S5_Data.mat');

idx = find(dev(:,1) > 10);
dL = dev(idx,1)-db(idx,1);
dR = devdata(idx)-dbdata(idx);

figure;
subplot(1,2,1)
hold on;
scatter(db(idx,1),dev(idx,1),[],10*log10(db(idx,2)),'filled','MarkerEdgeColor','k')
c = colorbar;
ti = c.Ticks;
c.TickLabels = round(10.^(ti/10)./1000,2);
c.Label.String = 'kHz';
c.Label.FontSize = 14;
xlabel('Diverse Broad, dB','FontSize',14);
ylabel('Deviant, dB','FontSize',14);
b = polyfit(db(idx,1),dev(idx,1),1);
plot(10:55,10:55,'k')
[H,p] = ttest(dev(idx,1),db(idx,1));
cf = corrcoef(db(idx,1),dev(idx,1));
title(['R^2 = ',num2str(cf(1,2))]);

subplot (1,2,2)
hold on;
scatter(dL,dR,'filled','MarkerEdgeColor','k')
set(gca,'ytick',-500:250:500,'yticklabel',-0.5:0.25:0.5,'FontSize',14)
xlabel('\Deltaresponse, mV','FontSize',16);
ylabel('\Deltaintnsity, dB','FontSize',16);
rRL = corrcoef(dL,dR);
b = polyfit(dL,dR,1);
dR_est = polyval(b,dL);
plot(dL, dR_est,'k');
title(['R^2 = ',num2str(rRL(1,2))],'FontSize',16);
