# Supplementary material for: Deviance sensitivity in the auditory cortex of freely moving rats
Source: PLoS One. 2018 Jun 6;13(6):e0197678. doi: 10.1371/journal.pone.0197678 (PMC5991388; doi:10.1371/journal.pone.0197678)
Supplement: S9 Code — (M) [file pone.0197678.s009.m]

clear all
%%
colorcode = [0 0.2 0.8;... %standard
    0.8 0.2 0;... %deviant
    0 0.8 0.2;... %deviant alone
    0 0 0;... %equal
    0.8 0.8 0;... %D
    1.0 0.8 0;... %M
    0.5 0.5 0.5]; %grey
%%
load('S6_Data.mat');

s1 = 5;
s2 = 9;
seq = [1,4,5,2,6,3];
ag = [2,6,1];
st = 25;
en = 125;
figure;
for i = 1:4
    subplot(2,2,i);
    hold on;
    left = 50;
    right = left + 30;
    if i <=3
        bottom = -1200;%-900;
        top = bottom + abs(bottom)+600;
    else
        bottom = 0;
        top = bottom + 0.145;%0.052;
    end
    x = [left left right right];
    y = [bottom top top bottom];
    fill(x, y, [0.9 0.9 0.9],'LineStyle','none')
end
f = [54, 37.5];
for j = 1:2
    gca = subplot(2,2,j);
    hold on;
    for i = seq
        plot(smooth(dataL(i,j,:),s1),'color',colorcode(i,:),'LineWidth',2);
        if j == 1
            set(gca,'XTick',st:(en-st):en,'XTickLabel',st:(en-st):en, 'YTick',[-1200 0 600],'YTickLabel',[-1.2 0 0.6])
            ylabel('LFP, mV');
        else
            set(gca,'XTickLabel',[],'YTickLabel',[])
        end
    end
    for aa = ag
        plot(smooth(dataL(aa,j,:),s1),'color',colorcode(aa,:),'LineWidth',2);
    end
    title(['f',num2str(j),' = ',num2str(f(j)),' kHz']);
    ylim([-1200 600])
    xlim([st en]);
    gca = subplot(2,2,j+2);
    hold on;
    for i = seq
        %         switch i
        %             case {3,5,6}
        plot(smooth(data(i,j,:),s2),'color',colorcode(i,:),'LineWidth',2);
        %             case {1,2,4}
        %                 plot(smooth(data(i,j,:),s2),'color',colorcode(i,:),'LineWidth',2);
        %         end
        if j == 1
            set(gca,'XTick',st:(en-st):en,'XTickLabel',st:(en-st):en, 'YTick',0:0.14:0.14,'YTickLabel',0:140:140)
            xlabel('time, ms');
            ylabel('MUA, Sp/s');
        else
            set(gca,'XTickLabel',[],'YTickLabel',[])
        end
    end
    for aa = ag
        plot(smooth(data(aa,j,:),s2),'color',colorcode(aa,:),'LineWidth',2);
    end
    ylim([0 0.145])
    xlim([st en]);
    %     if j == 1
    %         legend('standard','equal','diverse narrow','devinat','diverse broad','deviant alone','Location','NorthEast');
    %     end
end
