# Supplementary material for: Deviance sensitivity in the auditory cortex of freely moving rats
Source: PLoS One. 2018 Jun 6;13(6):e0197678. doi: 10.1371/journal.pone.0197678 (PMC5991388; doi:10.1371/journal.pone.0197678)
Supplement: S10 Code — (M) [file pone.0197678.s010.m]

clear all
%%
colorcode = [0 0.2 0.8;... %standard
    0 0 0;... %equal
    0.8 0.8 0;... % diverse narrow
    0.8 0.2 0;... %deviant
    1.0 0.8 0;... % diverse broad
    0 0.8 0.2;... %deviant alone
    0.5 0.5 0.5]; %grey
%%
load('S4_Data.mat');
ssa_dataL = data{1};

stat_dataL = zeros(4,6); %1-mean 2-ste 3-n 4 - data normalized by the deviant alone
ord = [1,5,6,2,3,4];
idx = find(ssa_dataL(3,:) ~= 0);
figure;
subplot(1,2,1)
hold all;
for i = 1:6
    stat_dataL(3,i) = length(idx);
    stat_dataL(1,i) = mean(ssa_dataL(i,idx));
    stat_dataL(2,i) = std(ssa_dataL(i,idx))/sqrt(stat_dataL(3,i));
    norm_ssa_dataL(i,:) = ssa_dataL(i,idx)./ssa_dataL(4,idx);
    stat_dataL(4,i) = mean(norm_ssa_dataL(i,:));
    bar(i,(stat_dataL(4,ord(i))),'FaceColor',colorcode(i,:));
end
title('LFP');
boxplot(norm_ssa_dataL(ord,:)', 'notch','on', 'colors', [0.5 0.5 0.5])
ylim([0 3])

ssa_data = data{2};

stat_data = zeros(4,6);
ord = [1,5,6,2,3,4];
idx = find(ssa_data(3,:) ~= 0);

subplot(1,2,2)
hold all;
for i = 1:6
    stat_data(3,i) = length(idx);
    stat_data(1,i) = mean(ssa_data(i,idx));
    stat_data(2,i) = std(ssa_data(i,idx))/sqrt(stat_data(3,i));
    stat_data(4,i) = mean(ssa_data(i,idx)./ssa_data(4,idx));
    norm_ssa_data(i,:) = ssa_data(i,idx)./ssa_data(4,idx);
    bar(i,(stat_data(4,ord(i))),'FaceColor',colorcode(i,:));    
end

title('MUA');
boxplot(norm_ssa_data(ord,:)', 'notch','on', 'colors', [0.5 0.5 0.5])
ylim([0 3])
