# Supplementary material for: Deviance sensitivity in the auditory cortex of freely moving rats
Source: PLoS One. 2018 Jun 6;13(6):e0197678. doi: 10.1371/journal.pone.0197678 (PMC5991388; doi:10.1371/journal.pone.0197678)
Supplement: S11 Code — (M) [file pone.0197678.s011.m]

clear all
%% color code
colorcode = [0 0.2 0.8;... %standard
    0 0 0;... %equal
    0.8 0.8 0;... % diverse narrow
    0.8 0.2 0;... %deviant
    1.0 0.8 0;... % diverse broad
    0 0.8 0.2;... %deviant alone
    0.5 0.5 0.5]; %grey
%%
load('S7_Data.mat');
figure;
for jj = 1:4
    ssa_data = data{jj};
    stat_data = zeros(4,6); %1-mean 2-ste 3-n 4-normalized to deviant alone
    idx = find(ssa_data(3,:) ~= 0);
    norm_ssa_data = zeros(6,length(idx));
    ord = [1,5,6,2,3,4];
    subplot(2,2,jj)
    hold all;
    for i = 1:6
        stat_data(3,i) = length(idx);
        stat_data(1,i) = mean(ssa_data(i,idx));
        stat_data(2,i) = std(ssa_data(i,idx))/sqrt(stat_data(3,i));
        norm_ssa_data(i,:) = ssa_data(i,idx)./ssa_data(4,idx);
        stat_data(4,i) = mean(norm_ssa_data(i,:));
        bar(i,(stat_data(4,ord(i))),'FaceColor',colorcode(i,:));
    end
    if jj == 1
        title('A1');
        ylabel('LFP peaks');
    elseif jj == 2
        title('AuV');
    elseif jj == 3
        ylabel('MUA');
    end
    boxplot(norm_ssa_data(ord,:)', 'notch','on', 'colors', [0.5 0.5 0.5])
    ylim([0 2])
    
end
