# Supplementary material for: Deviance sensitivity in the auditory cortex of freely moving rats
Source: PLoS One. 2018 Jun 6;13(6):e0197678. doi: 10.1371/journal.pone.0197678 (PMC5991388; doi:10.1371/journal.pone.0197678)
Supplement: S12 Code — (M) [file pone.0197678.s012.m]

clear all
load('S7_Data.mat');
figure;
for jj = 1:2
    ssa_dataL = data{jj};
    l = 1200;
    
    subplot(3,2,jj)
    hold on;
    plot(-ssa_dataL(2,:),-ssa_dataL(1,:),'ok','MarkerFaceColor',[0.7 0.7 0.7])
    ttest_devsta = [-ssa_dataL(2,:);-ssa_dataL(1,:)];
    %     [H,p] = ttest(ttest_devsta(1,:),ttest_devsta(2,:));
    if jj == 1
        title('A1','FontSize', 14);
        xlabel('deviant, -mV','FontSize', 14)
        ylabel('standard, -mV','FontSize', 14)
        set(gca,'XTick',0:l:l,'XTickLabel',0:l/1000:l/1000, 'YTick',0:l:l,'YTickLabel',0:l/1000:l/1000)
    else
        title('AuV','FontSize', 14);
        set(gca,'XTick',[],'XTickLabel',[], 'YTick',[],'YTickLabel',[])
    end
    line([0 l], [0 l], 'Color','k')
    xlim([0 l])
    ylim([0 l])
    
    subplot(3,2,jj+4)
    db_ind = find(ssa_dataL(3,:) ~= 0);
    hold on;
    plot(-ssa_dataL(2,db_ind),-ssa_dataL(3,db_ind),'ok','MarkerFaceColor',[0.7 0.7 0.7])
    ttest_devdivb = [-ssa_dataL(2,db_ind);-ssa_dataL(3,db_ind)];
%     [H,p] = ttest(ttest_devdivb(1,:),ttest_devdivb(2,:));
    if jj == 1
        xlabel('deviant, -mV','FontSize', 14)
        ylabel('diverse broad, -mV','FontSize', 14);
        set(gca,'XTick',0:l:l,'XTickLabel',0:l/1000:l/1000, 'YTick',0:l:l,'YTickLabel',0:l/1000:l/1000)
    else
        set(gca,'XTick',[],'XTickLabel',[], 'YTick',[],'YTickLabel',[])
    end
    line([0 l], [0 l], 'Color','k')
    xlim([0 l])
    ylim([0 l])
    
    ssa_data = data{jj+2};
    l = 0.1;
    subplot(3,2,jj+2)
    hold on;
    plot(ssa_data(2,:),ssa_data(1,:),'ok','MarkerFaceColor',[0.7 0.7 0.7])
    ttest_devsta = [ssa_data(2,:);ssa_data(1,:)];
    %     [H,p] = ttest(ttest_devsta(1,:),ttest_devsta(2,:));
    if jj == 1
        xlabel('deviant, Sp/s','FontSize', 14)
        ylabel('standard, Sp/s','FontSize', 14)
        set(gca,'XTick',0:l:l,'XTickLabel',0:l*1000:l*1000, 'YTick',0:l:l,'YTickLabel',0:l*1000:l*1000)
    else
        set(gca,'XTick',[],'XTickLabel',[], 'YTick',[],'YTickLabel',[])
    end
    line([0 l], [0 l], 'Color','k')
    xlim([0 l])
    ylim([0 l])
end
